# Supplementary material for: Accessible Type 2 diabetes medication through stable expression of Exendin-4 in Saccharomyces cerevisiae
Source: Front Syst Biol. 2024 Sep 2;4:1283371. doi: 10.3389/fsysb.2024.1283371 (PMC12342014; doi:10.3389/fsysb.2024.1283371)
Supplement: Supplementary file 2 [file DataSheet1.ZIP]

Archive with 8 entries (7 files):
- New_Supp/
- __MACOSX/._New_Supp
- New_Supp/.DS_Store
- __MACOSX/New_Supp/._.DS_Store
- New_Supp/elisa.csv
- __MACOSX/New_Supp/._elisa.csv
- New_Supp/Ex4analysis (2).ipynb
- __MACOSX/New_Supp/._Ex4analysis (2).ipynb
