# Supplementary material for: Accessible Type 2 diabetes medication through stable expression of Exendin-4 in Saccharomyces cerevisiae
Source: Front Syst Biol. 2024 Sep 2;4:1283371. doi: 10.3389/fsysb.2024.1283371 (PMC12342014; doi:10.3389/fsysb.2024.1283371)
Supplement: Supplementary file 2 [file DataSheet1.ZIP › New_Supp/elisa.csv]

	std.1	std.2	50mM.1	50mM.2	wash5.1	wash5.2
A	OVRFLW	3.93	0.165	0.289	0.074	0.162
B	1.706	1.976	0.164	0.653	0.149	1.415
C	1.143	0.743	0.355	0.325	0.25	0.901
D	0.351	0.369	0.233	0.251	0.243	0.678
E	0.216	0.245	0.272	0.28	0.272	0.789
F	0.176	0.163	0.171	0.158	0.157	0.349
G	0.117	1.478	0.224	0.114	0.09	0.08
H	0.045	0.113	0.174	0.123	0.09	0.109
