# Supplementary material for: Accessible Type 2 diabetes medication through stable expression of Exendin-4 in Saccharomyces cerevisiae
Source: Front Syst Biol. 2024 Sep 2;4:1283371. doi: 10.3389/fsysb.2024.1283371 (PMC12342014; doi:10.3389/fsysb.2024.1283371)
Supplement: Supplementary file 2 [file DataSheet1.ZIP › New_Supp/Ex4analysis (2).ipynb]

# %% [code]
import pandas as pd
import numpy as np
import matplotlib.pyplot as plt
from scipy.stats import linregress
dataFile = "elisa.csv"
Ex4MolecularWeight = 4186.57
Ex4YeastMW = 10414.49
data = pd.read_table(dataFile,sep=",",header=0, index_col=0, 
                     dtype={'std.1':np.float32, 'std.2':np.float32, 
                            '50mM-1':np.float32, '50mM-2':np.float32, 
                            'wash5-1':np.float32, 'wash5-2':np.float32
                           },
                    na_values='OVRFLW')
print(data)
stdData = pd.DataFrame()

# convert pg/ml to gm/L then build the mass/L dictionary and the Molarity for each of the standards
mass = [750e-9/2**d for d in range(8)]  # g/L
massDict = {k:v for k,v in zip(list('ABCDEFGH'), mass)}
MWDict = {k:v/Ex4MolecularWeight for k,v in zip(list('ABCDEFGH'), mass)} # Molarity of STD

# compute the STD table that has M/L, Molarity and the average absorbance for each
# note that this ignores the value in well G as being well outside the linear expectation
stdData = pd.concat([data['std.1'].iloc[0:6], data['std.2'].iloc[0:6] ], axis=1)
print (stdData)
std = stdData.mean(axis=1, skipna=True)
std = pd.DataFrame(std,columns=['absorbance'])
std.insert(0,'mass',massDict, True)
std.insert(0,'molarity', MWDict)
#std.set_index('mass')
print (std)

# compute the best fit linear line
slope, intercept, r_value, p_value, std_err = linregress(x=std.molarity, y=std.absorbance)

# plot standard data and trendline .. Absorbance as f( molarity)
plt.plot(std.molarity, std.absorbance, 'ro')

trendX = [0, std['molarity'].iloc[0]]
trendY = [0, std['molarity'].iloc[0]*slope+intercept]
plt.plot(trendX, trendY)

plt.xlabel('[Exendin-4] mol/L')
plt.ylabel('Absorbance 450 nm')
plt.title('[Exendin-4]standard curve (A450 vs mol/L)')

plt.show()

print ('slope', slope)
print('intercept', intercept)
print('pvalue',p_value)
print ('std_err', std_err)


# %% [code]
# use the slope and intercept to predict molarity from absorbance
# we have: absorbance as f(Molarity)
# we want M as f(abs)
# so.. Molarity = (abs - intercept) / slope

# for each of the dilutions of sample, predict the starting Molarity
# because Ex4standard is a smaller molecule than Ex4yeast, working in molarity will be cleaner
# this assumes that antibody binding to Ex4yeast will happen in the same place as in Ex4std.
# the his-tag and half-life extender are not expected to interfer with this.

# buiild the data table with dilutions, absorbances and molarities as predictors of the original sample and std
diluteDict = massDict = {k:1/2**v for k,v in zip(list('ABCDEFGH'), list(range(7)) )}

# throw out data for the last dilution in the std.
# throw out data for the first and last dilution in the 50mM samples too .. out of range it seems.

# the data shows that the reatest errors appear to be in samples that are the most dilute
# looking at the standard curve, absorbance values below 0.35 should be ignored

expData = pd.concat([data['std.1'].iloc[0:6], data['std.2'].iloc[0:6], # use 6 of the 7 std dilutions
                     data['50mM.1'].iloc[1:4], data['50mM.2'].iloc[1:4] # use the meaningful samples eluted from 50mM imidazole
                    ], axis=1)

# estimaate the molarity of the original sample and mass-conc in ng/ml
expData.insert(0,'dilute',diluteDict, True)

expData['std.1M'] = (expData['std.1'] - intercept) / slope
expData['std.1Ex4EstM'] = expData['std.1M'] / expData['dilute']
expData['std.1'] = Ex4MolecularWeight * expData['std.1Ex4EstM'] / 1000 * 1e9

expData['std.2M'] = (expData['std.2'] - intercept) / slope
expData['std.2Ex4EstM'] = expData['std.2M'] / expData['dilute']
expData['std.2'] = Ex4MolecularWeight * expData['std.2Ex4EstM'] / 1000 * 1e9

expData['50mM.1M'] = (expData['50mM.1'] - intercept) / slope
expData['50mM.1Ex4EstM'] = expData['50mM.1M'] / expData['dilute']
expData['50mM.1'] = Ex4YeastMW * expData['50mM.1Ex4EstM'] / 1000 * 1e9

expData['50mM.2M'] = (expData['50mM.2'] - intercept) / slope
expData['50mM.2Ex4EstM'] = expData['50mM.2M'] / expData['dilute']
expData['50mM.2'] = Ex4YeastMW * expData['50mM.2Ex4EstM'] / 1000 * 1e9
expData = pd.DataFrame(expData)
print (expData)

# print median and IQR estimates for ng/ml
print ('medians and IQR')
print (expData[['std.1', 'std.2', '50mM.1', '50mM.2']].quantile([.25, .5, .75]) )

expData.boxplot(column=['std.1', 'std.2',
                        '50mM.1', '50mM.2'
                       ]
               )
plt.ylabel('estimated [Exendin-4] ng/ml')
plt.xlabel('Exendin-4 sample')
plt.title('[Exendin-4] estimation (ng/ml)')


# %% [code]
# Plot a side-by side pair of graphs to pdf, sized as a 2-coumn for the journal
fig, axes = plt.subplots(ncols=2, figsize=(7, 3.5) )
fig.tight_layout()

# plot standard data and trendline .. Absorbance as f( molarity)
#axes[0].set_frame_on(False)
axes[0].spines['top'].set_visible(False)
axes[0].spines['right'].set_visible(False)
axes[0].plot(std.molarity, std.absorbance, 'ro')

# see above for derivation of trendline
axes[0].plot(trendX, trendY)

axes[0].set_xlabel('[Exendin-4] mol/L')
axes[0].set_ylabel('Absorbance 450 nm')
axes[0].set_title('[Exendin-4] standard curve (A450)')

axes[1].spines['top'].set_visible(False)
axes[1].spines['right'].set_visible(False)
axes[1].set_ylim(0,1.4)
expData.boxplot(column=['std.1', 'std.2',
                        '50mM.1', '50mM.2'
                       ], ax=axes[1], grid=False
               )
axes[1].set_ylabel('estimated [Exendin-4] ng/ml')
axes[1].set_xlabel('Exendin-4 sample')
axes[1].set_title('[Exendin-4] estimation (ng/ml)')

fig.show()
fig.savefig("ELISA.pdf", bbox_inches='tight')
